# Supplementary material for: Growth, chamber building rate and reproduction time of Palaeonummulites venosus (Foraminifera) under natural conditions
Source: Coral Reefs. 2017 Jul 4;36(4):1097–109. doi: 10.1007/s00338-017-1601-x (PMC6959394; doi:10.1007/s00338-017-1601-x)
Supplement: Supplementary file 1 — Supplementary material 1 (XLSX 19 kb) [file 338_2017_1601_MOESM1_ESM.xlsx]

## Sheet: ESM 1
	Table S1 Chamber numbers and the logarithm of test diameters of specimens according to their sampling date.
	Sample	1		2	02A_veno	3		4		5		6	06A_veno	7	07A_veno	8	08A_veno	9	09A_veno	10	10A_veno	11	11A_veno	12	12A_veno	13	13A_veno	14	14A_veno	15	15A_veno	16	16A_veno	17
	Date	2014-04-23		2014-05-02	2014-05-02	2014-05-09	2014-05-09	2014-05-30	2014-05-30	2014-07-18	2014-07-18	2014-08-19	2014-08-19	2014-09-10	2014-09-10	2014-10-03	2014-10-03	2014-11-10	2014-11-10	2014-12-11	2014-12-11	2015-01-16	2015-01-16	2015-02-13	2015-02-13	2015-03-04	2015-03-04	2015-04-15	2015-04-15	2015-05-18	2015-05-18	2015-06-11	2015-06-11	2015-07-14
		chamber numbers	logarithm of test diameters	chamber numbers	logarithm of test diameters	chamber numbers	logarithm of test diameters	chamber numbers	logarithm of test diameters	chamber numbers	logarithm of test diameters	chamber numbers	logarithm of test diameters	chamber numbers	logarithm of test diameters	chamber numbers	logarithm of test diameters	chamber numbers	logarithm of test diameters	chamber numbers	logarithm of test diameters	chamber numbers	logarithm of test diameters	chamber numbers	logarithm of test diameters	chamber numbers	logarithm of test diameters	chamber numbers	logarithm of test diameters	chamber numbers	logarithm of test diameters	chamber numbers	logarithm of test diameters	chamber numbers	logarithm of test diameters
	1	23	7.3783	56	7.82972	63	7.93903	40	7.32382	49	7.77497	32	7.10807	56	7.97791	58	7.92039	64	7.88887	59	7.82565	27	6.86641	57	7.7291	57	7.92454	60	7.95607	65	7.83037	62	8.12075	54	7.64522
	2	51	7.49285	63	7.85527	51	7.67114	44	7.54345	38	7.32489	50	7.41925	49	7.47685	58	7.80918	57	7.72241	37	7.17637	48	7.55482	57	7.65835	58	7.91899	64	7.93888	45	7.59813	34	7.31572	43	7.49893
	3	42	7.17194	58	7.86543	53	7.60226			47	7.75614			51	7.62216	54	7.19303	39	7.14479	26	6.84765	49	7.6283	54	7.73715	44	7.59023	46	7.53412	49	7.50323	39	7.39272	35	7.24812
	4	35	7.31167	67	7.98563	55	7.67147			39	7.47887			41	7.31765	54	7.56128	65	7.77397	55	7.6404	52	7.83802	62	7.63832	53	7.88596	40	7.19936	41	7.52959	48	7.8299	37	7.04432
	5	47	7.54069	51	7.81786	60	7.88804			47	7.55215			41	7.43658	44	7.54191	64	7.71227	19	6.55778	34	7.25529	55	7.69237	38	7.4587	25	6.99282	38	7.35259	62	7.85999
	6	54	7.78645	46	7.60224	27	6.97584			34	7.25429			49	7.69649	53	7.90672	35	7.1346	47	7.54823	43	7.32792	51	7.71535	56	7.78344	47	7.56026	37	7.05413	27	7.00514
	7	75	8.00556	50	7.7124	70	7.77724			37	7.13529			50	7.60621	30	7.08572	36	7.33717	22	6.72482	25	6.77104	61	7.61109	38	7.44472	32	7.04113	36	7.2081	39	7.19825
	8	51	7.79278	60	7.99108	58	7.85376			35	7.22634			47	7.6578	38	7.48211	50	7.57882	45	7.43684	60	7.84817			47	7.67992	28	7.57533	25	7.02245	42	7.52826
	9	60	7.81367	38	7.40948	52	7.6792			33	7.30982			25	6.80126	50	7.43485			33	7.0652	36	7.14433			58	7.9851			32	7.20913
	10	26	6.62744	50	7.5464	54	7.82841			46	7.75514			35	7.2146	55	7.83654			54	7.6896	44	7.51571			40	7.38898			37	7.3449
	11	62	7.59409	37	7.19579	57	7.82005			34	7.35092			59	7.75922	30	7.08397			28	6.94834	39	7.21142			47	7.47205			34	7.07001
	12	46	7.45574	54	7.68225	55	7.77193			30	7.16671			50	7.64105	52	7.59165			55	7.71499	42	7.26209			23	6.61068			23	7.01174
	13	51	7.69206	51	7.48276					49	7.70773			36	7.35928	30	7.1623					18	6.85371			53	7.75422
	14	55	7.85311	52	7.71393					31	7.08803					37	7.45554					25	6.75105			44	7.45926
	15	61	7.70269	26	7.09226					32	7.24034					53	7.55486					52	7.63279			52	7.85702
	16	54	7.69075	37	7.31865					34	7.29494					55	7.95442					29	6.97206			59	7.93273
	17	58	7.89275	51	7.60747					27	7.02781					46	7.71592					22	7.2016			21	6.75037
	18	20	6.67038	44	7.57929					23	7.42552					55	7.69207									63	7.87763
	19	38	7.26447	57	7.89869					39	7.39917					45	7.52165									62	7.92964
	20	44	7.49106	43	7.41402					31	7.1609					45	7.59111									36	7.39612
	21	26	6.78341	56	7.7468					25	7.04563					26	6.91529									50	7.67669
	22	32	6.95247	35	7.12607					30	6.97488					56	7.77933									60	7.8258
	23	36	7.17924	51	7.68686					21	6.78117					56	7.84102									38	7.40354
	24	54	7.77766	44	7.5236					51	7.63748					56	7.81034									35	7.22742
	25			46	7.50788					40	7.33476					43	7.41335									36	7.2591
	26			39	7.32825					38	7.40782					69	8.03188									51	7.74534
	27			44	7.53372					45	7.44586					54	7.71676									35	7.31123
	28			62	7.70584					41	7.30498					63	7.93822									44	7.57963
	29									30	7.19328					53	7.80833									34	7.14083
	30									56	7.93142					49	7.60767									47	7.39124
	31									37	7.285															60	7.87674
