# Supplementary material for: Growth, chamber building rate and reproduction time of Palaeonummulites venosus (Foraminifera) under natural conditions
Source: Coral Reefs. 2017 Jul 4;36(4):1097–109. doi: 10.1007/s00338-017-1601-x (PMC6959394; doi:10.1007/s00338-017-1601-x)
Supplement: Supplementary file 2 — Supplementary material 2 (XLSX 13 kb) [file 338_2017_1601_MOESM2_ESM.xlsx]

## Sheet: ESM 2
	Table S2 Comparison of the Michaelis-Menten parameters between summer and winter generations.
	Tests for equal means of parameter a of DIR					Tests for equal means of parameter b of DIR
	a Summer		a Winter			b Summer		b Winter
	N:	6	N:	5		N:	5	N:	5
	Mean:	8.1572	Mean:	8.2115		Mean:	20.648	Mean:	29.494
	95% conf.:	(7,9889 8,3255)	95% conf.:	(7,9099 8,5132)		95% conf.:	(11,426 29,87)	95% conf.:	(5,7791 53,209)
	Variance:	0.025716	Variance:	0.059017		Variance:	55.159	Variance:	364.78
	Difference between means:	0.054331				Difference between means:	8.846
	95% conf. interval (parametric):	(-0,22139 0,33005)				95% conf. interval (parametric):	(-12,287 29,979)
	95% conf. interval (bootstrap):	(-0,14564 0,28927)				95% conf. interval (bootstrap):	(-8,626 23,17)
	t :	-0.44576	p (same mean):	0.6663		t :	-0.96524	p (same mean):	0.36269
	Uneq. var. t :	-0.42833	p (same mean):	0.68179		Uneq. var. t :	-0.96524	p (same mean):	0.37727
	Monte Carlo permutation:	p (same mean):	0.6592			Monte Carlo permutation:	p (same mean):	0.4823
	Exact permutation:	p (same mean):	0.66667			Exact permutation:	p (same mean):	0.47222
	Tests for equal means of parameter a of CBR					Tests for equal means of parameter b of CBR
	a Summer		a Winter			b Summer		b Winter
	N:	7	N:	5		N:	7	N:	5
	Mean:	83.43	Mean:	89.794		Mean:	65.773	Mean:	65.77
	95% conf.:	(72,291 94,57)	95% conf.:	(76,885 102,7)		95% conf.:	(45,125 86,421)	95% conf.:	(41,517 90,023)
	Variance:	145.08	Variance:	108.08		Variance:	498.44	Variance:	381.52
	Difference between means:	6.3638				Difference between means:	0.0028571
	95% conf. interval (parametric):	(-8,5278 21,255)				95% conf. interval (parametric):	(-27,725 27,73)
	95% conf. interval (bootstrap):	(-5,0539 18,242)				95% conf. interval (bootstrap):	(-20,929 21,609)
	t :	-0.95217	p (same mean):	0.36346		t :	0.0002296	p (same mean):	0.99982
	Uneq. var. t :	-0.97797	p (same mean):	0.3523		Uneq. var. t :	0.00023525	p (same mean):	0.99982
	Monte Carlo permutation:	p (same mean):	0.3658			Monte Carlo permutation:	p (same mean):	0.9983
	Exact permutation:	p (same mean):	0.36616			Exact permutation:	p (same mean):	0.99747
