# Supplementary material for: Growth, chamber building rate and reproduction time of Palaeonummulites venosus (Foraminifera) under natural conditions
Source: Coral Reefs. 2017 Jul 4;36(4):1097–109. doi: 10.1007/s00338-017-1601-x (PMC6959394; doi:10.1007/s00338-017-1601-x)
Supplement: Supplementary file 3 — Supplementary material 3 (XLSX 15 kb) [file 338_2017_1601_MOESM3_ESM.xlsx]

## Sheet: ESM 3
	Table S3 Parameters of oscillations fitting onset frequencies.
	Frequencies based on chamber building rate										Frequencies based on diameter growth
	Lomb periodogram			Sinusoidal periods based on Nyquist frequencies			Sinusoidal periods based on harmonic series				Lomb periodogram			Sinusoidal periods based on Nyquist frequencies			Sinusoidal periods based on harmonic series
	amplitude	phase	period	amplitude	phase	period	amplitude	phase	period		amplitude	phase	period	amplitude	phase	period	amplitude	phase	period
	-6.429	1.595	243.202	-5.5664	0.285779	367	-5.12902	0.27779	364.8		-5.93745	1.83176	208.459	-2.80712	0.0822459	367	-3.31362	-0.070884	364.8
	-7.029	2.277	171.671	-8.74208	2.257	182.7	8.47528	5.47163	182.4		-2.80508	0.628071	94.1442	-5.3764	1.89279	201.4	6.00545	5.70414	182.4
	2.682	0.117	81.0636	-3.48211	1.61696	96.01	2.72238	2.54851	121.6		1.3509	-0.429264	71.1794	1.7157	1.60607	141.9	0.47372	3.13613	121.6
	-4.119	0.000275319	66.3262	5.10116	0.390905	54.99	-2.81413	2.37797	91.2					-2.38223	1.29995	91.15	-2.52525	1.32325	91.2
	offset	12.5737		offset	11.3268		offset	11.5594			offset	10.3142		offset	10.2582		offset	10.165
	R^2	0.87224		R^2	0.95607		R^2	0.8405			R^2	0.8215		R^2	0.96426		R^2	0.94878
	Akaike	161.08		Akaike	88.484		Akaike	184.66			Akaike	88.639		Akaike	64.524		Akaike	69.91
	p(H0)	0.17041		p(H0)	0.037354		p(H0)	0.2298			p(H0)	0.055968		p(H0)	0.027624		p(H0)	0.046693
	Densities based on chamber building rate										Densities based on diameter growth
	Lomb periodogram			Sinusoidal periods based on Nyquist frequencies			Sinusoidal periods based on harmonic series				Lomb periodogram			Sinusoidal periods based on Nyquist frequencies			Sinusoidal periods based on harmonic series
	amplitude	phase	period	amplitude	phase	period	amplitude	phase	period		amplitude	phase	period	amplitude	phase	period	amplitude	phase	period
	-5.16661	1.05261	291.843	-5.77094	0.493818	367	-5.27191	0.547809	364.8		-6.36845	2.34274	182.399	-2.94884	0.364111	367	-3.05735	0.289389	364.8
	7.90793	5.63473	171.671	8.46275	5.42462	179.4	-8.03064	2.23316	182.4		-3.68819	0.829844	91.1993	-6.54966	2.22817	187.5	6.52069	5.55089	182.4
	2.57441	-0.181739	81.0636	-2.96823	1.5479	95.94	2.45892	-3.5562	121.6		0.410345	1.20087	69.4879	-3.50924	1.14347	88.72	-0.624307	0.558748	121.6
	-4.06507	0.203703	66.3262	5.00719	-3.51526	68.16	-1.9634	2.20325	91.2								-3.20897	0.82428	91.2
	offset	12.6146		offset	11.5994		offset	11.8763			offset	10.4687		offset	10.7221		offset	10.6951
	R^2	0.89089		R^2	0.9657		R^2	0.86597			R^2	0.80874		R^2	0.97878		R^2	0.97282
	Akaike	138		Akaike	78.436		Akaike	247.18			Akaike	103.93		Akaike	34.681		Akaike	63.114
	p(H0)	0.13711		p(H0)	0.026002		p(H0)	0.18191			p(H0)	0.065836		p(H0)	0.000303		p(H0)	0.018464
